# Supplementary material for: Neurovascular Coupling in Hypertension Is Impaired by IL-17A through Oxidative Stress
Source: Int J Mol Sci. 2023 Feb 16;24(4):3959. doi: 10.3390/ijms24043959 (PMC9967204; doi:10.3390/ijms24043959)
Supplement: Supplementary file 1 [file ijms-24-03959-s001.zip]

Archive with 1 entries (1 files):
- ijms-2147313-supplementary.pdf
